# Supplementary material for: Demonstrating Tumor Vascular Disrupting Activity of the Small-Molecule Dihydronaphthalene Tubulin-Binding Agent OXi6196 as a Potential Therapeutic for Cancer Treatment
Source: Cancers (Basel). 2022 Aug 30;14(17):4208. doi: 10.3390/cancers14174208 (PMC9454770; doi:10.3390/cancers14174208)
Supplement: Supplementary file 1 [file cancers-14-04208-s001.zip]

Archive with 1 entries (1 files):
- cancers-1836320-supplementary.pdf
